# Supplementary material for: Downregulation of Ribosomal Contents and Kinase Activities Is Associated with the Inhibitive Effect on the Growth of Group B Streptococcus Induced by Placental Extracellular Vesicles
Source: Biology (Basel). 2021 Jul 14;10(7):664. doi: 10.3390/biology10070664 (PMC8301483; doi:10.3390/biology10070664)
Supplement: Supplementary file 1 [file biology-10-00664-s001.zip]

Archive with 1 entries (1 files):
- biology-1257757-supplementary.pdf
